# Supplementary material for: Exploring the Antibacterial Potential of Konjac Glucomannan in Periodontitis: Animal and In Vitro Studies
Source: Medicina (Kaunas). 2023 Oct 6;59(10):1778. doi: 10.3390/medicina59101778 (PMC10608271; doi:10.3390/medicina59101778)
Supplement: Supplementary file 1 [file medicina-59-01778-s001.zip]

Archive with 1 entries (1 files):
- medicina-2615864-supplementary.pdf
